# Supplementary material for: Quantitative systems pharmacology modeling of HER2-positive metastatic breast cancer for translational efficacy evaluation and combination assessment across therapeutic modalities
Source: Acta Pharmacol Sin. 2024 Feb 15;45(6):1287–304. doi: 10.1038/s41401-024-01232-9 (PMC11130324; doi:10.1038/s41401-024-01232-9)
Supplement: Supplementary file 2 — Supplementary Table S1 [file 41401_2024_1232_MOESM2_ESM.xlsx]

## Sheet: Compartments
Name	Description	Capacity	Unit	Reference (PMID)
Vc	central comparmtment-volume, of ADC, mAb, lapatinib, pyrotinib	0.00086	liter	27029797, 23315145
Vc_PL	central compartment-volume, of payload	0.066 (T-DM1) 0.0416 (T-DXd)	liter	27029797 (T-DM1) 32306807 (T-DXd)
Vp_ADC	peripheral compartment-volume, of ADC, mAb	0.001896 (T-DM1) 0.000896 (T-DXd)	liter	27029797 (T-DM1) fitting (T-DXd)
Vp_PL	peripheral compartment-volume, of payload	0.0402 (T-DM1) 0.02 (T-DXd)	liter	27029797 (T-DM1) fitting (T-DXd)
Vp_lap	peripheral compartment-volume, of lapatinib	0.0139	liter	fitting
Vp_pyr	peripheral compartment-volume, of pyrotinib	0.06	liter	fitting
V_cap	apparent distribution compartment-volume, of capecitabine	0.04	liter	fitting
V_met	apparent distribution compartment-volume, of capecitabine metabolites	0.03	liter	fitting
DAR	/	1	liter	/
Cell	tumor cell	1e-12	liter	28374319

## Sheet: Species
Compartment	Name	Description	InitialAmount	Unit
Vc	ADC	ADC (central)	0	nanomole/liter
Vc	mAb	naked antibody (central)	0	nanomole/liter
Vc	TTmAb	total antibody (central)	0	nanomole/liter
Vc	dose_lap	lapatinib dosage	0	nanomole/liter
Vc	lapatinib	lapatinib (central)	0	nanomole/liter
Vc	dose_pyr	pyrotinib dosage	0	nanomole/liter
Vc	pyrotinib	pyrotinib (central)	0	nanomole/liter
Vp_ADC	ADC	ADC (peripheral)	0	nanomole/liter
Vp_ADC	mAb	naked antibody (peripheral)	0	nanomole/liter
Vc_PL	PL	payload (central)	0	nanomole/liter
Vp_PL	PL	payload (peripheral)	0	nanomole/liter
DAR	DAR	Drug-Antibody Ratio	3.5 (T-DM1) 8 (T-DXd)	molecule
V_cap	capecitabine	capecitabine	0	nanomole/liter
V_cap	dose_cap	capecitabine dosage	0	nanomole/liter
V_met	5'DFCR	capecitabine metabolite	0	nanomole/liter
V_met	5'DFUR	capecitabine metabolite	0	nanomole/liter
V_met	5-FU	capecitabine metabolite	0	nanomole/liter
Vp_lap	lapatinib	lapatinib (peripheral)	0	nanomole/liter
Vp_pyr	pyrotinib	pyrotinib (peripheral)	0	nanomole/liter
Cell	EGF	EGF ligand	0	nanomole/liter
Cell	NRG1	NRG1 ligand	0	nanomole/liter
Cell	E1	ErbB1 receptor (EGFR)	249	nanomole/liter
Cell	E2	ErbB2 receptor (HER2)	500.4 in vitro (SKBR3) 500.4 in vitro (BT474) 264.8 in vitro (NCIN87) 92.8 in vitro (ZR75-1) 500.4 in vivo	nanomole/liter
Cell	E3	ErbB3 receptor (HER3)	44.83 in vitro (SKBR3) 44.83 in vitro (BT474) 52.85 in vitro (NCIN87) 60.72 in vitro (ZR75-1) 44.83 in vivo	nanomole/liter
Cell	E4	ErbB4 receptor (HER4)	3	nanomole/liter
Cell	EGF:E1	EGF-bound EGFR	0	nanomole/liter
Cell	EGF:E1:E2	EGF:EGFR/HER2 heterodimers	0	nanomole/liter
Cell	EGF:E1:E2_p	phosphorylated EGF:EGFR/HER2 heterodimers	0	nanomole/liter
Cell	E2:E2	HER2/HER2 homodimers	385.1 in vitro (SKBR3) 385.1 in vitro (BT474) 107.9 in vitro (NCIN87) 13.25 in vitro (ZR75-1) 385.1 in vivo	nanomole/liter
Cell	E2:E2_p	phosphorylated HER2/HER2 homodimers	600.2 in vitro (SKBR3) 600.2 in vitro (BT474) 168.1 in vitro (NCIN87) 20.64 in vitro (ZR75-1) 600.2 in vivo	nanomole/liter
Cell	E2:E3	HER2/HER3 heterodimers	17.25 in vitro (SKBR3) 17.25 in vitro (BT474) 10.77 in vitro (NCIN87) 4.334 in vitro (ZR75-1) 17.25 in vivo	nanomole/liter
Cell	E2:E3_p	phosphorylated HER2/HER3 heterodimers	4.011 in vitro (SKBR3) 4.011 in vitro (BT474) 2.503 in vitro (NCIN87) 1.007 in vitro (ZR75-1) 4.011 in vivo	nanomole/liter
Cell	NRG1:E3	NRG1-bound HER3	0	nanomole/liter
Cell	NRG1:E2:E3	NRG1:HER3/HER2 heterodimers	0	nanomole/liter
Cell	NRG1:E2:E3_p	phosphorylated NRG1:HER3/HER2 heterodimers	0	nanomole/liter
Cell	NRG1:E4	NRG1-bound HER4	0	nanomole/liter
Cell	NRG1:E2:E4	NRG1:HER4/HER2 heterodimers	0	nanomole/liter
Cell	NRG1:E2:E4_p	phosphorylated NRG1:HER4/HER2 heterodimers	0	nanomole/liter
Cell	Raf	inactive Raf	0.9328 in vitro (SKBR3) 0.9328 in vitro (BT474) 0.9763 in vitro (NCIN87) 0.9949 in vitro (ZR75-1) 0.9328 in vivo	nanomole/liter
Cell	Raf_p	phosphorylated Raf	0.0672 in vitro (SKBR3) 0.0672 in vitro (BT474) 0.0237 in vitro (NCIN87) 0.0051 in vitro (ZR75-1) 0.0672 in vivo	nanomole/liter
Cell	ADC_ex	ADC (tumor extracellular)	0	nanomole/liter
Cell	ERK	inactive ERK	0.947 in vitro (SKBR3) 0.947 in vitro (BT474) 0.993 in vitro (NCIN87) 0.9997 in vitro (ZR75-1) 0.947 in vivo	nanomole/liter
Cell	ERK_p	phosphorylated ERK	0.053 in vitro (SKBR3) 0.053 in vitro (BT474) 0.007 in vitro (NCIN87) 0.0003 in vitro (ZR75-1) 0.053 in vivo	nanomole/liter
Cell	PI3K	inactive PI3K	0.7366 in vitro (SKBR3) 0.7366 in vitro (BT474) 0.87 in vitro (NCIN87) 0.9584 in vitro (ZR75-1) 0.7366 in vivo	nanomole/liter
Cell	PI3K_p	phosphorylated PI3K	0.2634 in vitro (SKBR3) 0.2634 in vitro (BT474) 0.13 in vitro (NCIN87) 0.0416 in vitro (ZR75-1) 0.2634 in vivo	nanomole/liter
Cell	PTEN	PTEN	1	nanomole/liter
Cell	AKT	inactive AKT	0.9777 in vitro (SKBR3) 0.9777 in vitro (BT474) 0.9973 in vitro (NCIN87) 0.9999 in vitro (ZR75-1) 0.9777 in vivo	nanomole/liter
Cell	AKT_p	phosphorylated AKT	0.0223 in vitro (SKBR3) 0.0223 in vitro (BT474) 0.0027 in vitro (NCIN87) 0.0001 in vitro (ZR75-1) 0.0223 in vivo	nanomole/liter
Cell	lapatinib	lapatinib (tumor)	0	nanomole/liter
Cell	ADC:E2	HER2-bound ADC	0	nanomole/liter
Cell	ADC:E2_int	internalized ADC-HER2 complex	0	nanomole/liter
Cell	PL	payload (tumor intracellular)	0	nanomole/liter
Cell	5-FU	5-FU (tumor)	0	nanomole/liter
Cell	PL_ex	payload (tumor extracellular)	0	nanomole/liter
Cell	Cells	cell number (tumor volume)	1 in vitro unfixed in vivo	cell
Cell	pyrotinib	pyrotinib (tumor)	0	nanomole/liter
Cell	feedback	negative feedback of HER3	22.3 in vitro (SKBR3) 22.3 in vitro (BT474) 2.739 in vitro (NCIN87) 0.08967 in vitro (ZR75-1) 22.3 in vivo	nanomole/liter
Cell	BTK	inactive BTK	1	nanomole/liter
Cell	BTK_p	phosphorylated BTK	0	nanomole/liter
Notes
TTmAb is defined by a repeated assignment: TTmAb = Vc.ADC+Vc.mAb
The number of EGFR, HER2, HER3 and HER4 receptors per cell in SKBR3 cell line is 150000, 1500000, 40000 and 2000, respectively. (PMID: 21496232, 34532543, 11500850)
Thus, concentrations of EGFR, HER2, HER3 and HER4 are 249, 2492, 66 and 3nM, respectively, calculated using the number of receptors per cell and the number of cells packed in a liter volume, assuming a cell is 1E-12 liter.
Assuming that the number of HER2 receptors per cell is 1500000 in IHC 3+, 500000 in IHC 2+ and 100000 in IHC 1+ cell lines, respectively. (PMID: 21496232, 25589493)
Thus, concentrations of HER2 are 2492nM in BT474 (IHC 3+), 830nM in NCIN87 (IHC 2+) and 166nM in ZR75-1 (IHC 1+), respectively.
Since HER2 can form homodimers or form heterodimers with HER3 spontaneously in the absence of ligands, the model species will reach a steady state. Using steady-state concentrations as initial concentrations for species.
The species Cells means cell number (in vitro) or tumor volume (in vivo).We set its unit to cell as an alternative, which is user-defined in the Units libraries in MATLAB Simbiology.
Initial amount of Cells in vivo is determined by different studies, as tumors were allowed to grow to different sizes before treatment.

## Sheet: Parameters
Name	Description	Value	Unit	Reference (PMID)
CL_ADC	central clearance of ADC	0.000186 (T-DM1) 0.000138 (T-DXd)	liter/day	27029797 (T-DM1) 32306807 (T-DXd)
CLD_ADC	distributional clearance of ADC	0.00236	liter/day	27029797
CL_PL	central clearance of PL	0.2258 (T-DM1) 1.61088 (T-DXd)	liter/day	27029797 (T-DM1) 32306807 (T-DXd)
CLD_PL	distributional clearance of PL	3.1	liter/day	27029797
k12_ADC	transportation rate constant of ADC from central to peripheral compartment	defined by an initial assignment:k12_ADC = CLD_ADC/Vc	1/day	/
k21_ADC	transportation rate constant of ADC from peripheral to central compartment	defined by an initial assignment:k21_ADC = CLD_ADC/Vp_ADC	1/day	/
k12_PL	transportation rate constant of PL from central to peripheral compartment	defined by an initial assignment:k12_PL = CLD_PL/Vc_PL	1/day	/
k21_PL	transportation rate constant of PL from peripheral to central compartment	defined by an initial assignment:k21_PL = CLD_PL/Vp_PL	1/day	/
kcl_PL	elimination rate constant of PL	defined by an initial assignment:kcl_PL = CL_PL/Vc_PL	1/day	/
kdec_ADC_1	deconjugation rate constant of ADC in the systemic circulation	0.241 (T-DM1) 0.023 (T-DXd)	1/day	27029797 (T-DM1) fitting (T-DXd)
kdec_ADC_2	deconjugation rate constant of ADC in the systemic circulation	0.241 (T-DM1) 0.023 (T-DXd)	1/day/molecule	27029797 (T-DM1) fitting (T-DXd)
kcl_ADC_1	elimination rate constant of ADC	defined by an initial assignment:kcl_ADC_1 = CL_ADC/Vc	1/day	/
kcl_ADC_2	elimination rate constant of ADC	0.2163 (T-DM1) 0.1605 (T-DXd)	1/day/molecule	/
ka_cap	absorption rate constant of capecitabine	50	1/day	16284918
CL10	apparent capecitabine clearance	1	liter/day	fitting
CL12	apparent capecitabine clearance	15	liter/day	fitting
k10	elimination rate constant of capeciabine	defined by an initial assignment:k10 = CL10/V_cap	1/day	/
k12	output rate constant of capecitabine to the metabolite 5'DFCR	defined by an initial assignment:k12 = CL12/V_cap	1/day	/
k23	output rate constant of 5'DFCR to the metabolite 5'DFUR	70	1/day	fitting
k34	output rate constant of 5'DFUR to the metabolite 5-FU	200	1/day	fitting
k40	elimination rate constant of 5-FU	3000	1/day	fitting
ka_lap	absorption rate constant of lapatinib	5.688	1/day	23315145
CLD_lap	distributional clearance of lapatinib	50	liter/day	fitting
CL_lap	central clearance of lapatinib	1.6	liter/day	fitting
k12_lap	transportation rate constant of lapatinib from central to peripheral compartment	defined by an initial assignment:k12_lap = CLD_lap/Vc	1/day	/
k21_lap	transportation rate constant of lapatinib from peripheral to central compartment	defined by an initial assignment:k21_lap = CLD_lap/Vp_lap	1/day	/
kcl_lap	elimination rate constant of lapatinib	defined by an initial assignment:kcl_lap = CL_lap/Vc	1/day	/
ka_pyr	absorption rate constant of pyrotinib	7.9375	1/day	fitting
CLD_pyr	distributional clearance of pyrotinib	50	liter/day	fitting
CL_pyr	central clearance of pyrotinib	2.25	liter/day	fitting
k12_pyr	transportation rate constant of pyrotinib from central to peripheral compartment	defined by an initial assignment:k12_pyr = CLD_pyr/Vc	1/day	/
k21_pyr	transportation rate constant of pyrotinib from peripheral to central compartment	defined by an initial assignment:k21_pyr = CLD_pyr/Vp_pyr	1/day	/
kcl_pyr	elimination rate constant of pyrotinib	defined by an initial assignment:kcl_pyr = CL_pyr/Vc	1/day	/
ks1	synthesis rate of E1	defined by an initial assignment:ks1 = kd1*Cell.E1	nanomole/liter/minute	/
ks2	synthesis rate of E2	10.29 in vitro (SKBR3) 10.29 in vitro (BT474) 3.057 in vitro (NCIN87) 0.46 in vitro (ZR75-1) 10.29 in vivo	nanomole/liter/minute	fitting
ks3	synthesis rate of E3	45 in vitro (SKBR3) 45 in vitro (BT474) 20.9 in vitro (NCIN87) 19 in vitro (ZR75-1) 45 in vivo	nanomole/liter/minute	fitting
ks4	synthesis rate of E4	defined by an initial assignment:ks4 = kd4*Cell.E4	nanomole/liter/minute	/
kd1	degradation rate of E1	0.0018	1/minute	8617810
kd2	degradation rate of E2	0.0013	1/minute	34725188
kd3	degradation rate of E3	0.31	1/minute	fitting
kd4	degradation rate of E4	0.0021	1/minute	8617810
k1on	binding rate of EGF to E1	0.0618	liter/nanomole/minute	30796217
k1off	dissociation rate of EGF:E1 binding	0.34	1/minute	30796217
k2on	dimerization rate of EGF:E1 to E2	0.6	liter/nanomole/minute	16533841 and fitting
k2off	dissociation rate of EGF:E1:E2 heterodimers	1.2	1/minute	16533841 and fitting
k3on	phosphorylation rate of EGF:E1:E2 heterodimers	0.07	1/minute	16533841 and fitting
k3off	dephosphorylation rate of EGF:E1:E2 heterodimers	0.02	1/minute	16533841 and fitting
k4on	dimerization rate of E2	0.2	liter/nanomole/minute	16533841 and fitting
k4off	dissociation rate of E2:E2 homodimers	130	1/minute	16533841 and fitting
k5on	phosphorylation rate of E2:E2 homodimers	0.48	1/minute	16533841 and fitting
k5off	dephosphorylation rate of E2:E2 homodimers	0.3	1/minute	16533841 and fitting
k6on	dimerization rate of E2 to E3	0.1	liter/nanomole/minute	16533841 and fitting
k6off	dissociation rate of E2:E3 heterodimers	130	1/minute	16533841 and fitting
k7on	phosphorylation rate of E2:E3 heterodimers	0.56	1/minute	16533841 and fitting
k7off	dephosphorylation rate of E2:E3 heterodimers	2.4	1/minute	16533841 and fitting
k8on	binding rate of NRG1 to E3	0.354	liter/nanomole/minute	10745024 and fitting
k8off	dissociation rate of NRG1:E3 binding	0.54	1/minute	16533841 and fitting
k9on	dimerization rate of NRG1:E3 to E2	0.6	liter/nanomole/minute	16533841 and fitting
k9off	dissociation rate of NRG1:E3:E2 heterodimers	0.2	1/minute	16533841 and fitting
k10on	phosphorylation rate of NRG1:E3:E2 heterodimers	2.3	1/minute	16533841 and fitting
k10off	dephosphorylation rate of NRG1:E3:E2 heterodimers	0.03	1/minute	16533841 and fitting
k11on	binding rate of NRG1 to E4	0.15	liter/nanomole/minute	10745024 and fitting
k11off	dissociation rate of NRG1:E4 binding	0.024	1/minute	fitting
k12on	dimerization rate of NRG1:E4 to E2	0.6	liter/nanomole/minute	fitting
k12off	dissociation rate of NRG1:E4:E2 heterodimers	1.2	1/minute	fitting
k13on	phosphorylation rate of NRG1:E4:E2 heterodimers	0.96	1/minute	fitting
k13off	dephosphorylation rate of NRG1:E4:E2 heterodimers	0.3	1/minute	fitting
kd12	degradation rate of EGF:E1:E2 heterodimers	1	1/minute	fitting
kd22	degradation rate of E2:E2 homodimers	1	1/minute	fitting
kd23_1	degradation rate of NRG1:E3:E2 heterodimers	1	1/minute	fitting
kd23_2	degradation rate of E2:E3 heterodimers	0.125	1/minute	fitting
kd24	degradation rate of NRG1:E4:E2 heterodimers	1	1/minute	fitting
kd12p	degradation rate of phospho-EGF:E1:E2 heterodimers	0.01	1/minute	fitting
kd22p	degradation rate of phospho-E2:E2 homodimers	0.008	1/minute	fitting
kd23p_1	degradation rate of phospho-NRG1:E3:E2 heterodimers	0.0003	1/minute	fitting
kd23p_2	degradation rate of phospho-E2:E3 heterodimers	0.009	1/minute	fitting
kd24p	degradation rate of phospho-NRG1:E4:E2 heterodimers	0.008	1/minute	fitting
kon_PI3K	phosphorylation rate of PI3K	1	liter/nanomole/minute	fitting
koff_PI3K	dephosphorylation rate of PI3K	28	1/minute	fitting
kon_AKT	phosphorylation rate of AKT	10	1/minute	fitting
koff_AKT	dephosphorylation rate of AKT	0.4	1/minute	fitting
kon_Raf	phosphorylation rate of Raf	1	liter/nanomole/minute	fitting
koff_Raf	dephosphorylation rate of Raf	100	1/minute	fitting
kon_ERK	phosphorylation rate of ERK	50	1/minute	fitting
koff_ERK	dephosphorylation rate of ERK	8	1/minute	fitting
kon_BTK	phosphorylation rate of BTK	1	1/minute	fitting
koff_BTK	dephosphorylation rate of BTK	0.0005	1/minute	fitting
kfb1	activation rate of feedback protein	1	1/minute	fitting
kfb2	inactivation rate of feedback protein	0.001	1/minute	fitting
kE3	Hill coefficient for negative feedback of HER3	1	dimensionless	fitting
kmE3	Hill function of negative feedback of HER3	10	dimensionless	fitting
km1	Hill function of lapatinib inhibition of EGF:E1:E2 phosphorylation	1000	dimensionless	fitting
km2	Hill function of lapatinib-induced degradation of EGF:E1:E2	1000	dimensionless	fitting
km3	Hill function of lapatinib inhibition of E2:E2 phosphorylation	5000	dimensionless	fitting
km4	Hill function of lapatinib-induced degradation of E2:E2	500	dimensionless	fitting
km5	Hill function of lapatinib inhibition of E2:E3 phosphorylation	2500	dimensionless	fitting
km6	Hill function of lapatinib-induced degradation of E2:E3	500	dimensionless	fitting
km7	Hill function of lapatinib inhibition of NRG1:E3:E2 phosphorylation	150000	dimensionless	fitting
km8	Hill function of lapatinib-induced degradation of NRG1:E3:E2	100000	dimensionless	fitting
km9	Hill function of Raf_p activation of ERK	0.5	dimensionless	fitting
km10	Hill function of 5-FU stimulation of cell death	40000 in vitro (SKBR3) 40000 in vitro (BT474) 1000 in vitro (NCIN87) 127090 in vitro (ZR75-1) 40000 in vivo	dimensionless	fitting
km11	Hill function of PI3K_p activation of AKT	10	dimensionless	fitting
km12	Hill function of PTEN inhibition of AKT activation	1	dimensionless	fitting
km13	Hill function of ERK_p,AKT_p,BTK_p stimulation of cell growth	1 in vitro (SKBR3) 1.3 in vitro (BT474) 0.0741 in vitro (NCIN87) 0.0675 in vitro (ZR75-1) 1 in vivo 1.3 in vivo (BT474 CDX)	dimensionless	fitting
km14	Hill function of PL stimulation of cell death	0.07 in vitro (for T-DM1 in SKBR3) 0.066 in vitro (for T-DXd in SKBR3) 0.04 in vitro (for T-DM1 in BT474) 0.6279 in vitro (for T-DM1 in NCIN87) 5.0835 in vitro (for T-DM1 in ZR75-1) 0.07 in vivo (for T-DM1) 0.066 in vivo (for T-DXd) 0.35 in vivo (BT474 CDX)	dimensionless	fitting
km15	Hill function of pyrotinib inhibition of EGF:E1:E2 phosphorylation	11	dimensionless	fitting
km16	Hill function of pyrotinib inhibition of E2:E2 phosphorylation	217	dimensionless	fitting
km17	Hill function of pyrotinib inhibition of E2:E3 phosphorylation	1	dimensionless	fitting
km18	Hill function of pyrotinib inhibition of NRG1:E3:E2 phosphorylation	2	dimensionless	fitting
km19	Hill function of pyrotinib inhibition of NRG1:E4:E2 phosphorylation	19	dimensionless	fitting
km20	Hill function of pyrotinib-induced degradation of NRG1:E4:E2	2272	dimensionless	fitting
km21	Hill function of NRG1:E3:E2_p,NRG1:E4:E2_p activation of BTK	80	dimensionless	fitting
km22	Hill function of pyrotinib-induced degradation of EGF:E1:E2	20000	dimensionless	fitting
km23	Hill function of pyrotinib-induced degradation of E2:E2	430	dimensionless	fitting
km24	Hill function of pyrotinib-induced degradation of E2:E3	24	dimensionless	fitting
km25	Hill function of pyrotinib-induced degradation of NRG1:E3:E2	61986	dimensionless	fitting
n1	Hill coefficient for lapatinib inhibition of EGF:E1:E2 phosphorylation	1	dimensionless	fitting
n2	Hill coefficient for lapatinib-induced degradation of EGF:E1:E2	1	dimensionless	fitting
n3	Hill coefficient for lapatinib inhibition of E2:E2 phosphorylation	2	dimensionless	fitting
n4	Hill coefficient for lapatinib-induced degradation of E2:E2	1	dimensionless	fitting
n5	Hill coefficient for lapatinib inhibition of E2:E3 phosphorylation	2	dimensionless	fitting
n6	Hill coefficient for lapatinib-induced degradation of E2:E3	1	dimensionless	fitting
n7	Hill coefficient for lapatinib inhibition of NRG1:E3:E2 phosphorylation	2	dimensionless	fitting
n8	Hill coefficient for lapatinib-induced degradation of NRG1:E3:E2	2	dimensionless	fitting
n9	Hill coefficient for Raf_p activation of ERK	2	dimensionless	fitting
n10	Hill coefficient for 5-FU stimulation of cell death	1 in vitro (SKBR3) 1 in vitro (BT474) 1 in vitro (NCIN87) 1 in vitro (ZR75-1) 1 in vivo	dimensionless	fitting
n11	Hill coefficient for PI3K_p activation of AKT	3	dimensionless	fitting
n12	Hill coefficient for PTEN inhibition of AKT activation	3	dimensionless	fitting
n13	Hill coefficient for ERK_p,AKT_p,BTK_p stimulation of cell growth	0.1 in vitro (SKBR3) 0.3 in vitro (BT474) 0.1658 in vitro (NCIN87) 0.1025 in vitro (ZR75-1) 0.1 in vivo 0.3 in vivo (BT474 CDX)	dimensionless	fitting
n14	Hill coefficient for PL stimulation of cell death	2 in vitro (for T-DM1 in SKBR3) 1 in vitro (for T-DXd in SKBR3) 2.7 in vitro (for T-DM1 in BT474) 1 in vitro (for T-DM1 in NCIN87) 1 in vitro (for T-DM1 in ZR75-1) 2 in vivo (for T-DM1) 1 in vivo (for T-DXd) 0.8 in vivo (BT474 CDX)	dimensionless	fitting
n15	Hill coefficient for pyrotinib inhibition of EGF:E1:E2 phosphorylation	1	dimensionless	fitting
n16	Hill coefficient for pyrotinib inhibition of E2:E2 phosphorylation	3	dimensionless	fitting
n17	Hill coefficient for pyrotinib inhibition of E2:E3 phosphorylation	3	dimensionless	fitting
n18	Hill coefficient for pyrotinib inhibition of NRG1:E3:E2 phosphorylation	1	dimensionless	fitting
n19	Hill coefficient for pyrotinib inhibition of NRG1:E4:E2 phosphorylation	1	dimensionless	fitting
n20	Hill coefficient for pyrotinib-induced degradation of NRG1:E4:E2	1	dimensionless	fitting
n21	Hill coefficient for NRG1:E3:E2_p,NRG1:E4:E2_p activation of BTK	3	dimensionless	fitting
n22	Hill coefficient for pyrotinib-induced degradation of EGF:E1:E2	1	dimensionless	fitting
n23	Hill coefficient for pyrotinib-induced degradation of E2:E2	1	dimensionless	fitting
n24	Hill coefficient for pyrotinib-induced degradation of E2:E3	1	dimensionless	fitting
n25	Hill coefficient for pyrotinib-induced degradation of NRG1:E3:E2	1	dimensionless	fitting
w1	EGF:E1:E2_p activation of PI3K	30	dimensionless	fitting
w2	E2:E2_p activation of PI3K	0.01	dimensionless	fitting
w3	E2:E3_p activation of PI3K	1	dimensionless	fitting
w4	NRG1:E3:E2_p activation of PI3K	8	dimensionless	fitting
w5	NRG1:E4:E2_p activation of PI3K	100	dimensionless	fitting
w6	EGF:E1:E2_p activation of Raf	30	dimensionless	fitting
w7	E2:E2_p activation of Raf	0.01	dimensionless	fitting
w8	E2:E3_p activation of Raf	0.3	dimensionless	fitting
w9	NRG1:E3:E2_p activation of Raf	2	dimensionless	fitting
w10	NRG1:E4:E2_p activation of Raf	40	dimensionless	fitting
w11	ERK_p stimulation of cell growth	0.5	dimensionless	fitting
w12	AKT_p stimulation of cell growth	8	dimensionless	fitting
w13	BTK_p stimulation of cell growth	1	dimensionless	fitting
w14	PL max stimulation of cell death	3.2 in vitro (for T-DM1 in SKBR3) 2.66 in vitro (for T-DXd in SKBR3) 1.2 in vitro (for T-DM1 in BT474) 3.7855 in vitro (for T-DM1 in NCIN87) 7.5476 in vitro (for T-DM1 in ZR75-1) 50 in vivo (for T-DM1) 35 in vivo (for T-DXd) 500 in vivo (BT474 CDX)	dimensionless	fitting
w15	5-FU max stimulation of cell death	2.3 in vitro (SKBR3) 2.3 in vitro (BT474) 5.7615 in vitro (NCIN87) 9.8864 in vitro (ZR75-1) 120 in vivo	dimensionless	fitting
w16	NRG1:E3:E2_p activation of BTK	9	dimensionless	fitting
w17	NRG1:E4:E2_p activation of BTK	0.001	dimensionless	fitting
kon_ADC	association rate of ADC_ex to E2	0.00614	liter/nanomole/minute	26912181
koff_ADC	dissociation rate of ADC:E2 complex	0.00023	1/minute	26912181
kint_ADC	internalization rate of ADC:E2 complex into the cell	0.0015	1/minute	26912181
kdeg_ADC_1	proteasomal degradation rate of ADC	0.00063	1/minute	26912181
kdeg_ADC_2	proteasomal degradation rate of ADC	0.00063	1/minute/molecule	26912181
kout_PL	efflux rate constant of PL	0.00025 (T-DM1) 0 (T-DXd)	1/minute	26912181 (T-DM1) assumed (T-DXd)
kper_PL	bidirectional permeation rate of PL in the intracellular and extracellular space	0 (T-DM1) 0.0001 (T-DXd)	1/minute	assumed (T-DM1) fitting (T-DXd)
kdec_ADC_3	deconjugation rate of ADC from the extracellular space	0.000372	1/minute	27029797
kdec_ADC_4	deconjugation rate of ADC from the extracellular space	0.000372	1/minute/molecule	27029797
p1	lapatinib partition coefficient	0.04	dimensionless	fitting
p2	pyrotinib partition coefficient	0.5	dimensionless	fitting
p3	rate of ADC entering tumor microenvironment from central compartment	0.00000000000035 (T-DM1) 0.00000000000001 (T-DXd)	1/day	fitting
p4	5-FU partition coefficient	35	dimensionless	fitting
s0	divisor term to make sure the base in the power function is dimensionless so that dimensional analysis can be performed	1	nanomole/liter	/
Rx	binary switch parameter that is turned on to 1 when tumor exists. Otherwise 0	0 or 1	dimensionless	/
umax	proliferation rate	0.1 in vitro (SKBR3) 0.1 in vitro (BT474) 0.1 in vitro (NCIN87) 0.1 in vitro (ZR75-1) 0.015 in vivo 0.014 in vivo (BT474 CDX)	1/hour	estimated
dmax	death rate	0.01 in vitro (SKBR3) 0.01 in vitro (BT474) 0.01 in vitro (NCIN87) 0.01 in vitro (ZR75-1) 0.0005 in vivo 0.0001 in vivo (BT474 CDX)	1/hour	fitting
Vmax	max cell number (tumor volume)	12 in vitro 2000 in vivo	cell (in vitro) mm3 (in vivo)	assumed
Notes
Vmax means relative maximum cell number (in vitro) or maximum tumor volume (in vivo).
For in vitro scenarios, the meaning is relative cell amount and we used the unit cell, which is user-defined in the Units libraries in MATLAB Simbiology.
For in vivo scenarios, the unit of Vmax is mm^3 to reflect actual tumor volume.

## Sheet: Reactions
Name	Labels	Description	Reaction	Fluxes
Transportation_ADC	v1	transportation of ADC between central and peripheral compartments	Vc.ADC <-> Vp_ADC.ADC	(k12_ADC*Vc.ADC)*Vc-(k21_ADC*Vp_ADC.ADC)*Vp_ADC
Transportation_mAb	v2	transportation of mAb between central and peripheral compartments	Vc.mAb <-> Vp_ADC.mAb	(k12_ADC*Vc.mAb)*Vc-(k21_ADC*Vp_ADC.mAb)*Vp_ADC
Transportation_PL	v3	transportation of PL between central and peripheral compartments	Vc_PL.PL <-> Vp_PL.PL	(k12_PL*Vc_PL.PL)*Vc_PL-(k21_PL*Vp_PL.PL)*Vp_PL
Clearance_PL	v4	clearance of PL from central compartment	Vc_PL.PL -> null	(kcl_PL*Vc_PL.PL)*Vc_PL
Clearance_ADC_1	v5	clearance of ADC from central compartment	Vc.ADC -> null	(kcl_ADC_1*Vc.ADC)*Vc
Clearance_ADC_2	v6	clearance of ADC from central compartment to produce PL	null -> Vc_PL.PL	(kcl_ADC_2*DAR.DAR*Vc.ADC)*Vc
Deconjugation_ADC_1	v7	deconjugation of ADC from central compartment to produce mAb	Vc.ADC -> Vc.mAb	(kdec_ADC_1*Vc.ADC)*Vc
Deconjugation_ADC_2	v8	deconjugation of ADC from central compartment to produce PL	null -> Vc_PL.PL	(kdec_ADC_2*DAR.DAR*Vc.ADC)*Vc
Clearance_mAb	v9	clearance of mAb from central compartment	Vc.mAb -> null	(kcl_ADC_1*Vc.mAb)*Vc
Deconjugation_DAR	v10	DAR varies with ADC deconjugation	DAR.DAR -> null	kdec_ADC_1*DAR.DAR
Absorption_cap	v11	absorption of capecitabine	V_cap.dose_cap -> V_cap.capecitabine	(ka_cap*V_cap.dose_cap)*V_cap
Metabolism_1	v12	convertion of capecitabine to 5'DFCR	V_cap.capecitabine -> V_met.[5'DFCR]	(k12*V_cap.capecitabine)*V_cap
Metabolism_2	v13	convertion of 5'DFCR to 5'DFUR	V_met.[5'DFCR] -> V_met.[5'DFUR]	(k23*V_met.[5'DFCR])*V_met
Metabolism_3	v14	convertion of 5'DFUR to 5-FU	V_met.[5'DFUR] -> V_met.[5-FU]	(k34*V_met.[5'DFUR])*V_met
Elimination_5-FU	v15	elimination of 5-FU	V_met.[5-FU] -> null	(k40*V_met.[5-FU])*V_met
Clearance_cap	v16	clearance of capecitabine	V_cap.capecitabine -> null	(k10*V_cap.capecitabine)*V_cap
Absorption_lap	v17	absorption of lapatinib	Vc.dose_lap -> Vc.lapatinib	(ka_lap*Vc.dose_lap)*Vc
Transportation_lap	v18	transportation of lapatinib between central and peripheral compartments	Vc.lapatinib <-> Vp_lap.lapatinib	(k12_lap*Vc.lapatinib)*Vc-(k21_lap*Vp_lap.lapatinib)*Vp_lap
Clearance_lap	v19	clearance of lapatinib from central compartment	Vc.lapatinib -> null	(kcl_lap*Vc.lapatinib)*Vc
Absorption_pyr	v20	absorption of pyrotinib	Vc.dose_pyr -> Vc.pyrotinib	(ka_pyr*Vc.dose_pyr)*Vc
Transportation_pyr	v21	transportation of pyrotinib between central and peripheral compartments	Vc.pyrotinib <-> Vp_pyr.pyrotinib	(k12_pyr*Vc.pyrotinib)*Vc-(k21_pyr*Vp_pyr.pyrotinib)*Vp_pyr
Clearance_pyr	v22	clearance of pyrotinib from central compartment	Vc.pyrotinib -> null	(kcl_pyr*Vc.pyrotinib)*Vc
Synthesis1	v23	synthesis of EGFR receptor	null -> Cell.E1	(ks1)*Cell
Degradation1	v24	degradation of EGFR receptor	Cell.E1 -> null	(kd1*Cell.E1)*Cell
Synthesis2	v25	synthesis of HER2 receptor	null -> Cell.E2	(ks2)*Cell
Degradation2	v26	degradation of HER2 receptor	Cell.E2 -> null	(kd2*Cell.E2)*Cell
Synthesis3	v27	synthesis of HER3 receptor regulated by negative feedback	null -> Cell.E3	(ks3*(1-(feedback/s0)^kE3/(kmE3+(feedback/s0)^kE3)))*Cell
Degradation3	v28	degradation of HER3 receptor	Cell.E3 -> null	(kd3*Cell.E3)*Cell
Synthesis4	v29	synthesis of HER4 receptor	null -> Cell.E4	(ks4)*Cell
Degradation4	v30	degradation of HER4 receptor	Cell.E4 -> null	(kd4*Cell.E4)*Cell
Binding1	v31	EGF binds to EGFR	Cell.EGF + Cell.E1 <-> Cell.[EGF:E1]	(k1on*Cell.EGF*Cell.E1)*Cell-(k1off*Cell.[EGF:E1])*Cell
Heterodimerization12	v32	heterodimerization of EGF-bound EGFR and HER2	Cell.[EGF:E1] + Cell.E2 <-> Cell.[EGF:E1:E2]	(k2on*Cell.[EGF:E1]*Cell.E2)*Cell-(k2off*Cell.[EGF:E1:E2])*Cell
Phosphorylation12	v33	phosphorylation of EGF:EGFR/HER2 heterodimers	Cell.[EGF:E1:E2] <-> Cell.[EGF:E1:E2_p]	(k3on*(1-(Cell.lapatinib/s0)^n1/(km1+(Cell.lapatinib/s0)^n1))*(1-(Cell.pyrotinib/s0)^n15/(km15+(Cell.pyrotinib/s0)^n15))*Cell.[EGF:E1:E2]-k3off*Cell.[EGF:E1:E2_p])*Cell
Degradation12	v34	degradation of EGF:EGFR/HER2 heterodimers	Cell.[EGF:E1:E2] -> null	(kd12*((Cell.lapatinib/s0)^n2/(km2+(Cell.lapatinib/s0)^n2)+(Cell.pyrotinib/s0)^n22/(km22+(Cell.pyrotinib/s0)^n22))*Cell.[EGF:E1:E2])*Cell
Degradation12p	v35	degradation of phosphorylated EGF:EGFR/HER2 heterodimers	Cell.[EGF:E1:E2_p] -> null	(kd12p*Cell.[EGF:E1:E2_p])*Cell
Homodimerization22	v36	homodimerization of HER2	Cell.E2 + Cell.E2 <-> Cell.[E2:E2]	(k4on*Cell.E2*Cell.E2)*Cell-(k4off*Cell.[E2:E2])*Cell
Phosphorylation22	v37	phosphorylation of HER2/HER2 homodimers	Cell.[E2:E2] <-> Cell.[E2:E2_p]	(k5on*(1-(Cell.lapatinib/s0)^n3/(km3+(Cell.lapatinib/s0)^n3))*(1-(Cell.pyrotinib/s0)^n16/(km16+(Cell.pyrotinib/s0)^n16))*Cell.[E2:E2]-k5off*Cell.[E2:E2_p])*Cell
Degradation22	v38	degradation of HER2/HER2 homodimers	Cell.[E2:E2] -> null	(kd22*((Cell.lapatinib/s0)^n4/(km4+(Cell.lapatinib/s0)^n4)+(Cell.pyrotinib/s0)^n23/(km23+(Cell.pyrotinib/s0)^n23))*Cell.[E2:E2])*Cell
Degradation22p	v39	degradation of phosphorylated HER2/HER2 homodimers	Cell.[E2:E2_p] -> null	(kd22p*Cell.[E2:E2_p])*Cell
Heterodimerization23_2	v40	heterodimerization of HER3 and HER2	Cell.E2 + Cell.E3 <-> Cell.[E2:E3]	(k6on*Cell.E2*Cell.E3)*Cell-(k6off*Cell.[E2:E3])*Cell
Phosphorylation23_2	v41	phosphorylation of HER3/HER2 heterodimers	Cell.[E2:E3] <-> Cell.[E2:E3_p]	(k7on*(1-(Cell.lapatinib/s0)^n5/(km5+(Cell.lapatinib/s0)^n5))*(1-(Cell.pyrotinib/s0)^n17/(km17+(Cell.pyrotinib/s0)^n17))*Cell.[E2:E3]-k7off*Cell.[E2:E3_p])*Cell
Degradation23_2	v42	degradation of HER3/HER2 heterodimers	Cell.[E2:E3] -> null	(kd23_2*((Cell.lapatinib/s0)^n6/(km6+(Cell.lapatinib/s0)^n6)+(Cell.pyrotinib/s0)^n24/(km24+(Cell.pyrotinib/s0)^n24))*Cell.[E2:E3])*Cell
Degradation23p_2	v43	degradation of phosphorylated HER3/HER2 heterodimers	Cell.[E2:E3_p] -> null	(kd23p_2*Cell.[E2:E3_p])*Cell
Binding3	v44	NRG1 binds to HER3	Cell.NRG1 + Cell.E3 <-> Cell.[NRG1:E3]	(k8on*Cell.NRG1*Cell.E3)*Cell-(k8off*Cell.[NRG1:E3])*Cell
Heterodimerization23_1	v45	heterodimerization of NRG1-bound HER3 and HER2	Cell.[NRG1:E3] + Cell.E2 <-> Cell.[NRG1:E2:E3]	(k9on*Cell.[NRG1:E3]*Cell.E2)*Cell-(k9off*Cell.[NRG1:E2:E3])*Cell
Phosphorylation23_1	v46	phosphorylation of NRG1:HER3/HER2 heterodimers	Cell.[NRG1:E2:E3] <-> Cell.[NRG1:E2:E3_p]	(k10on*(1-(Cell.lapatinib/s0)^n7/(km7+(Cell.lapatinib/s0)^n7))*(1-(Cell.pyrotinib/s0)^n18/(km18+(Cell.pyrotinib/s0)^n18))*Cell.[NRG1:E2:E3]-k10off*Cell.[NRG1:E2:E3_p])*Cell
Degradation23_1	v47	degradation of NRG1:HER3/HER2 heterodimers	Cell.[NRG1:E2:E3] -> null	(kd23_1*((Cell.lapatinib/s0)^n8/(km8+(Cell.lapatinib/s0)^n8)+(Cell.pyrotinib/s0)^n25/(km25+(Cell.pyrotinib/s0)^n25))*Cell.[NRG1:E2:E3])*Cell
Degradation23p_1	v48	degradation of phosphorylated NRG1:HER3/HER2 heterodimers	Cell.[NRG1:E2:E3_p] -> null	(kd23p_1*Cell.[NRG1:E2:E3_p])*Cell
Binding4	v49	NRG1 binds to HER4	Cell.NRG1 + Cell.E4 <-> Cell.[NRG1:E4]	(k11on*Cell.NRG1*Cell.E4)*Cell-(k11off*Cell.[NRG1:E4])*Cell
Heterodimerization24	v50	heterodimerization of NRG1-bound HER4 and HER2	Cell.[NRG1:E4] + Cell.E2 <-> Cell.[NRG1:E2:E4]	(k12on*Cell.[NRG1:E4]*Cell.E2)*Cell-(k12off*Cell.[NRG1:E2:E4])*Cell
Phosphorylation24	v51	phosphorylation of NRG1:HER4/HER2 heterodimers	Cell.[NRG1:E2:E4] <-> Cell.[NRG1:E2:E4_p]	(k13on*(1-(Cell.pyrotinib/s0)^n19/(km19+(Cell.pyrotinib/s0)^n19))*Cell.[NRG1:E2:E4]-k13off*Cell.[NRG1:E2:E4_p])*Cell
Degradation24	v52	degradation of NRG1:HER4/HER2 heterodimers	Cell.[NRG1:E2:E4] -> null	(kd24*((Cell.pyrotinib/s0)^n20/(km20+(Cell.pyrotinib/s0)^n20))*Cell.[NRG1:E2:E4])*Cell
Degradation24p	v53	degradation of phosphorylated NRG1:HER4/HER2 heterodimers	Cell.[NRG1:E2:E4_p] -> null	(kd24p*Cell.[NRG1:E2:E4_p])*Cell
Phosphorylation_Raf	v54	phosphorylation of Raf induced by EGF:E1:E2_p, E2:E2_p, E2:E3_p, NRG1:E2:E3_p, NRG1:E2:E4_p	Cell.Raf + Cell.[EGF:E1:E2_p] + Cell.[E2:E2_p] + Cell.[E2:E3_p] + Cell.[NRG1:E2:E3_p] + Cell.[NRG1:E2:E4_p] -> Cell.Raf_p + Cell.[EGF:E1:E2_p] + Cell.[E2:E2_p] + Cell.[E2:E3_p] + Cell.[NRG1:E2:E3_p] + Cell.[NRG1:E2:E4_p]	(kon_Raf*Cell.Raf*(w6*Cell.[EGF:E1:E2_p]+w7*Cell.[E2:E2_p]+w8*Cell.[E2:E3_p]+w9*Cell.[NRG1:E2:E3_p]+w10*Cell.[NRG1:E2:E4_p]))*Cell
Dephosphorylation_Raf	v55	dephosphorylation of Raf	Cell.Raf_p -> Cell.Raf	(koff_Raf*Cell.Raf_p)*Cell
Phosphorylation_ERK	v56	phosphorylation of ERK induced by Raf_p	Cell.ERK + Cell.Raf_p -> Cell.ERK_p + Cell.Raf_p	(kon_ERK*Cell.ERK*((Cell.Raf_p/s0)^n9/(km9+(Cell.Raf_p/s0)^n9)))*Cell
Dephosphorylation_ERK	v57	dephosphorylation of ERK	Cell.ERK_p -> Cell.ERK	(koff_ERK*Cell.ERK_p)*Cell
Phosphorylation_PI3K	v58	phosphorylation of PI3K induced by EGF:E1:E2_p, E2:E2_p, E2:E3_p, NRG1:E2:E3_p, NRG1:E2:E4_p	Cell.PI3K + Cell.[E2:E3_p] + Cell.[NRG1:E2:E3_p] + Cell.[NRG1:E2:E4_p] + Cell.[E2:E2_p] + Cell.[EGF:E1:E2_p] -> Cell.PI3K_p + Cell.[E2:E3_p] + Cell.[NRG1:E2:E3_p] + Cell.[NRG1:E2:E4_p] + Cell.[EGF:E1:E2_p] + Cell.[E2:E2_p]	(kon_PI3K*Cell.PI3K*(w1*Cell.[EGF:E1:E2_p]+w2*Cell.[E2:E2_p]+w3*Cell.[E2:E3_p]+w4*Cell.[NRG1:E2:E3_p]+w5*Cell.[NRG1:E2:E4_p]))*Cell
Dephosphorylation_PI3K	v59	dephosphorylation of PI3K	Cell.PI3K_p -> Cell.PI3K	(koff_PI3K*Cell.PI3K_p)*Cell
Phosphorylation_AKT	v60	phosphorylation of AKT induced by PI3K_p and repressed by PTEN	Cell.AKT + Cell.PI3K_p + Cell.PTEN -> Cell.AKT_p + Cell.PI3K_p + Cell.PTEN	(kon_AKT*Cell.AKT*((Cell.PI3K_p/s0)^n11/(km11+(Cell.PI3K_p/s0)^n11))*(1-((Cell.PTEN/s0)^n12/(km12+(Cell.PTEN/s0)^n12))))*Cell
Dephosphorylation_AKT	v61	dephosphorylation of AKT	Cell.AKT_p -> Cell.AKT	(koff_AKT*Cell.AKT_p)*Cell
Activation_FB	v62	activation of feedback protein induced by AKT_p	Cell.AKT_p -> Cell.feedback + Cell.AKT_p	(kfb1*Cell.AKT_p)*Cell
Inactivation_FB	v63	inactivation of feedback protein	Cell.feedback -> null	(kfb2*Cell.feedback)*Cell
Phosphorylation_BTK	v64	phosphorylation of BTK induced by NRG1:E2:E3_p, NRG1:E2:E4_p	Cell.BTK + Cell.[NRG1:E2:E3_p] + Cell.[NRG1:E2:E4_p] -> Cell.BTK_p + Cell.[NRG1:E2:E3_p] + Cell.[NRG1:E2:E4_p]	(kon_BTK*Cell.BTK*(w16*Cell.[NRG1:E2:E3_p]/s0+w17*Cell.[NRG1:E2:E4_p]/s0)^n21/(km21+(w16*Cell.[NRG1:E2:E3_p]/s0+w17*Cell.[NRG1:E2:E4_p]/s0)^n21))*Cell
Dephosphorylation_BTK	v65	dephosphorylation of BTK	Cell.BTK_p -> Cell.BTK	(koff_BTK*Cell.BTK_p)*Cell
Partition_ADC	v66	ADC accesses tumor extracellular space	Vc.ADC -> Cell.ADC_ex	(Rx*p3*Vc.ADC)*Vc
Binding_ADC	v67	ADC binds to HER2	Cell.ADC_ex + Cell.E2 <-> Cell.[ADC:E2]	(kon_ADC*Cell.ADC_ex*Cell.E2)*Cell-(koff_ADC*Cell.[ADC:E2])*Cell
Internalization_ADC	v68	receptor-mediated internalization of ADC	Cell.[ADC:E2] -> Cell.[ADC:E2_int]	(kint_ADC*Cell.[ADC:E2])*Cell
Degradation_ADC_1	v69	proteasomal degradation of ADC	Cell.[ADC:E2_int] -> null	(kdeg_ADC_1*Cell.[ADC:E2_int])*Cell
Degradation_ADC_2	v70	proteasomal degradation of ADC to produce PL	null -> Cell.PL	(kdeg_ADC_2*DAR.DAR*Cell.[ADC:E2_int])*Cell
Efflux_PL	v71	efflux of PL	Cell.PL -> Cell.PL_ex	(kout_PL*Cell.PL)*Cell
Permeation_PL	v72	bidirectional permeation of PL in the intracellular and extracellular space	Cell.PL <-> Cell.PL_ex	(kper_PL*Cell.PL)*Cell-(kper_PL*Cell.PL_ex)*Cell
Deconjugation_ADC_3	v73	deconjugation of ADC in tumor extracellular space	Cell.ADC_ex -> null	(kdec_ADC_3*Cell.ADC_ex)*Cell
Deconjugation_ADC_4	v74	deconjugation of ADC in tumor extracellular space to produce PL	null -> Cell.PL_ex	(kdec_ADC_4*DAR.DAR*Cell.ADC_ex)*Cell
Deconjugation_ADC_5	v75	deconjugation of ADC in ADC:E2 complex	Cell.[ADC:E2] -> null	(kdec_ADC_3*Cell.[ADC:E2])*Cell
Deconjugation_ADC_6	v76	deconjugation of ADC in ADC:E2 complex to produce PL	null -> Cell.PL_ex	(kdec_ADC_4*DAR.DAR*Cell.[ADC:E2])*Cell
Clearance_PL_ex	v77	clearance of PL in tumor extracellular space	Cell.PL_ex -> null	(kcl_PL*Cell.PL_ex)*Cell
Growth	v78	tumor growth induced by ERK_p, AKT_p, BTK_p	null -> Cell.Cells	umax*(w11*ERK_p/s0+w12*AKT_p/s0+w13*BTK_p/s0)^n13/(km13+(w11*ERK_p/s0+w12*AKT_p/s0+w13*BTK_p/s0)^n13)*(1-Cells/Vmax)*Cells
Death	v79	tumor death induced by PL, 5-FU	Cell.Cells -> null	dmax*(1+w14*(Cell.PL/s0)^n14/(km14+(Cell.PL/s0)^n14)+w15*(Cell.[5-FU]/s0)^n10/(km10+(Cell.[5-FU]/s0)^n10))*Cells

## Sheet: Equations
ODEs
d(Vc.ADC)/dt = 1/Vc*(-v1 - v5 - v7 - v66)
d(Vc.mAb)/dt = 1/Vc*(-v2 - v9 + v7)
d(Vp_ADC.ADC)/dt = 1/Vp_ADC*(v1)
d(Vp_ADC.mAb)/dt = 1/Vp_ADC*(v2)
d(Vc_PL.PL)/dt = 1/Vc_PL*(-v3 - v4 + v6 + v8)
d(Vp_PL.PL)/dt = 1/Vp_PL*(v3)
d(DAR.DAR)/dt = -v10
d(V_cap.dose_cap)/dt = 1/V_cap*(-v11)
d(V_cap.capecitabine)/dt = 1/V_cap*(v11 - v12 - v16)
d(V_met.[5'DFCR])/dt = 1/V_met*(v12 - v13)
d(V_met.[5'DFUR])/dt = 1/V_met*(v13 - v14)
d(V_met.[5-FU])/dt = 1/V_met*(v14 - v15)
d(Vc.dose_lap)/dt = 1/Vc*(-v17)
d(Vc.lapatinib)/dt = 1/Vc*(v17 - v19 - v18)
d(Vp_lap.lapatinib)/dt = 1/Vp_lap*(v18)
d(Vc.dose_pyr)/dt = 1/Vc*(-v20)
d(Vc.pyrotinib)/dt = 1/Vc*(v20 - v21 - v22)
d(Vp_pyr.pyrotinib)/dt = 1/Vp_pyr*(v21)
d(Cell.EGF)/dt = 1/Cell*(-v31)
d(Cell.NRG1)/dt = 1/Cell*(-v44 - v49)
d(Cell.E1)/dt = 1/Cell*(-v31 + v23 - v24)
d(Cell.E2)/dt = 1/Cell*(-v32 - 2*v36 - v40 - v45 - v50 - v67 + v25 - v26)
d(Cell.E3)/dt = 1/Cell*(-v40 - v44 + v27 - v28)
d(Cell.E4)/dt = 1/Cell*(-v49 + v29 - v30)
d(Cell.[EGF:E1])/dt = 1/Cell*(v31 - v32)
d(Cell.[EGF:E1:E2])/dt = 1/Cell*(v32 - v33 - v34)
d(Cell.[EGF:E1:E2_p])/dt = 1/Cell*(v33 - v35)
d(Cell.[E2:E2])/dt = 1/Cell*(v36 - v37 - v38)
d(Cell.[E2:E2_p])/dt = 1/Cell*(v37 - v39)
d(Cell.[E2:E3])/dt = 1/Cell*(v40 - v41 - v42)
d(Cell.[E2:E3_p])/dt = 1/Cell*(v41 - v43)
d(Cell.[NRG1:E3])/dt = 1/Cell*(v44 - v45)
d(Cell.[NRG1:E2:E3])/dt = 1/Cell*(v45 - v46 - v47)
d(Cell.[NRG1:E2:E3_p])/dt = 1/Cell*(v46 - v48)
d(Cell.[NRG1:E4])/dt = 1/Cell*(v49 - v50)
d(Cell.[NRG1:E2:E4])/dt = 1/Cell*(v50 - v51 - v52)
d(Cell.[NRG1:E2:E4_p])/dt = 1/Cell*(v51 - v53)
d(Cell.Raf)/dt = 1/Cell*(-v54 + v55)
d(Cell.Raf_p)/dt = 1/Cell*(v54 - v55)
d(Cell.ERK)/dt = 1/Cell*(-v56 + v57)
d(Cell.ERK_p)/dt = 1/Cell*(v56 - v57)
d(Cell.PI3K)/dt = 1/Cell*(-v58 + v59)
d(Cell.PI3K_p)/dt = 1/Cell*(v58 - v59)
d(Cell.AKT)/dt = 1/Cell*(-v60 + v61)
d(Cell.AKT_p)/dt = 1/Cell*(v60 - v61)
d(Cell.feedback)/dt = 1/Cell*(v62 - v63)
d(Cell.BTK)/dt = 1/Cell*(-v64 + v65)
d(Cell.BTK_p)/dt = 1/Cell*(v64 - v65)
d(Cell.ADC_ex)/dt = 1/Cell*(-v67 - v73 + v66)
d(Cell.[ADC:E2])/dt = 1/Cell*(v67 - v68 - v75)
d(Cell.[ADC:E2_int])/dt = 1/Cell*(v68 - v69)
d(Cell.PL)/dt = 1/Cell*(-v71 + v70 - v72)
d(Cell.PL_ex)/dt = 1/Cell*(v71 + v76 + v74 - v77 + v72)
d(Cell.Cells)/dt = v78 - v79

## Sheet: data for calibration&validation
Data for calibration	Reference (PMID)
Fig 2
Fig 2a	28632938
Fig 2b, 2i-2x	27595329
Fig 2c	32817373
Fig 2d	10597304
Fig 2e, 2g, 2h	26084289
Fig 2f	11796827
Fig 3	in-house experiments
Fig 4
Fig 4a	27768588, 27595329, 26430732
Fig 4c	27284361, 29845287
Fig 4d	33024794, 27768588
Fig 4e	27026201
Fig 4f	27595329, 27768588
Fig 5
Fig 5a	23315145
Fig 5b	30596880
Fig 5c	23840665
Fig 5d	22408268
Fig 5e	32306807
Fig 5f	34290605
Fig 5g-Pyr (30mg/kg)	34094901
Fig 5h-Cap (200mg/kg)	17695515
Fig 5i-Control and T-DM1 (5mg/kg)	30659304
Fig 5j-T-DXd (10mg/kg)	27026201
Fig S1
Fig S1a	26084289
Fig S1b, S1f, S1g	27595329
Fig S1c, S1h	25238247
Fig S1d	20371474
Fig S1e	28632938
Fig S1i, S1j	30677445, 32727638
Fig S2
Fig S2a, S2d	EP3269366
Fig S2b	https://doi.org/10.1101/2021.10.04.463019
Fig S2c	https://doi.org/10.1007/s10876-021-02192-4
Fig S2e	27768588
Fig S2f	33030616
Fig S2g	23494117
Fig S2h	33731670
Fig S2i	26317614
Fig S2j	20482226
Fig S2k	25589493
Fig S3
Fig S3a-Control	21368164
Fig S3c-T-DM1 (0.2mg/kg)	25589493
Data for validation	Reference (PMID)
Fig 4
Fig 4b	32727638, 30677445
Fig 4g	29845287
Fig 4h	32727638
Fig 4i, 4j	EP3269366
Fig 5
Fig 5g-Control	34094901
Fig 5h-Control and Cap (400mg/kg)	17695515
Fig 5i-T-DM1 (10mg/kg) and T-DM1 (20mg/kg)	30659304
Fig 5j-Control and T-DM1 (10mg/kg)	27026201
Fig 5k	in-house experiments
Fig 7
Fig 7d, 7g	in-house experiments
Fig S2
Fig S2l, S2m	EP3269366
Fig S3
Fig S3a-Lap (100mg/kg)	21368164
Fig S3b-Control and Pyr (10mg/kg)	30677445
Fig S3c-Control, T-DM1 (1mg/kg) and T-DM1 (5mg/kg)	25589493
